# Supplementary material for: Estimating the cost of chronic kidney disease in Australia
Source: BMC Health Serv Res. 2024 Nov 26;24:1468. doi: 10.1186/s12913-024-11953-6 (PMC11590276; doi:10.1186/s12913-024-11953-6)
Supplement: Supplementary file 1 — Supplementary Material 1. [file 12913_2024_11953_MOESM1_ESM.xlsx]

## Sheet: a. Av Cost by StageComponent SD
Table a: Attributable average cost and standard deviations per person-year by stage and cost component
	Stage 1 ($)			Stage 2 ($)			Stage 3a ($)			Stage 3b ($)			Stage 4 ($)			Stage 5 ($)
	Mean	Percentage	S.D.	Mean	Percentage	S.D.	Mean	Percentage	S.D.	Mean	Percentage	S.D.	Mean	Percentage	S.D.	Mean	Percentage	S.D.
Emergency Costs	148	0.04	3093	255	0.06	2245	269	0.07	1830	550	0.08	2174	1028	0.09	2757	2454	0.04	5474
Hospital Costs (no dialysis)	1515	0.45	16998	2255	0.55	19893	2470	0.68	17689	4592	0.7	19660	8400	0.73	26137	19723	0.32	60868
Medication Costs	1374	0.41	2547	1172	0.28	1820	577	0.16	1560	831	0.13	1667	1121	0.1	2206	1780	0.03	2954
Primary Care	315	0.09	624	401	0.1	652	230	0.06	721	347	0.05	762	463	0.04	859	474	0.01	935
Pathology Testing	14	0	123	31	0.01	151	47	0.01	238	96	0.01	292	168	0.01	390	203	0	427
Note: As dialysis and outpatient costs included top-down components, no standard deviation was able to be calculated for them.

## Sheet: b. Av Cost Remoteness
Table b: Attributable average cost by remoteness
	Stage 1 ($)	Stage 2 ($)	Stage 3a ($)	Stage 3b ($)	Stage 4 ($)	Stage 5 ($)
	Mean	Mean	Mean	Mean	Mean	Mean
Major Cities	3387	4104	3570	6735	11581	57773
Inner Regional	2108	5482	3233	5520	9488	59758
Outer Regional	4952	4263	3976	6287	12450	65299
Remote	3334	4398	3373	6587	9857	78262
Very Remote	2348	2023	6358	7140	13835	93060

## Sheet: c. Av Cost Sex
Table b: Attributable average cost by sex
	Stage 1 ($)	Stage 2 ($)	Stage 3a ($)	Stage 3b ($)	Stage 4 ($)	Stage 5 ($)
	Mean	Mean	Mean	Mean	Mean	Mean
Male	3913.01	4208.6	3865.52	7020.08	12378.9	62151.1
Female	2477.27	3911.94	3387.54	6207.84	10577.5	63129.2

## Sheet: d Av Cost Age
Table b: Attributable average cost by age category
	Stage 1 ($)
	Mean
<50	11711.1
50-59	11232.2
60-69	8395
70-79	5959.55
80-89	5244.9
90+	4954.46

## Sheet: e. Raw Costs By Category
Note: Average yearly raw costs are presented for individuals that did not change CKD stage or CKD status within 2021, and did not die within 2021 (that is, we had 365 days of follow up time for all to accrue costs).
Costs are shown where counts are > 5
CKD Stage	Diabetes Flag	Sex	Age	Remoteness	Average Hospital Costs	Average ED Costs	Average Pathology Costs	Average GP Costs	Average Medication Costs
0	0	F	18-24	1	1985.23	467.141	235.511	447.519	124.933
0	0	F	18-24	2	2004.12	702.007	269.885	494.383	116.573
0	0	F	18-24	3	2172.42	893.55	282.752	510.245	117.025
0	0	F	18-24	4	2149.33	1222.05	299.72	425.172	110.934
0	0	F	18-24	5	3042.38	1919.81	350.141	473.826	112.612
0	0	F	25-34	1	2720.64	384.396	270.277	434.859	133.914
0	0	F	25-34	2	2703.81	576.372	307.054	479.371	123.245
0	0	F	25-34	3	2788.77	720.565	323.242	495.1	124.993
0	0	F	25-34	4	3015.87	975.052	324.927	396.404	119.752
0	0	F	25-34	5	3135.04	1528.76	373.046	435.35	120.894
0	0	F	35-44	1	2450.4	308.509	369.808	435.488	131.892
0	0	F	35-44	2	2094.32	422.429	422.256	479.071	122.458
0	0	F	35-44	3	2469.58	596.896	440.297	492.578	123.543
0	0	F	35-44	4	2605.65	762.731	424.849	386.643	118.546
0	0	F	35-44	5	2875.37	1223.18	480.015	418.27	119.161
0	0	F	45-54	1	2289.77	264.751	502.442	470.084	133.279
0	0	F	45-54	2	2324.66	366.45	569.778	515.468	123.762
0	0	F	45-54	3	2308.49	543.409	587.54	526.104	124.35
0	0	F	45-54	4	2570.98	683.53	574.393	415.242	120.857
0	0	F	45-54	5	3114.24	1232.39	634.465	444.38	120.681
0	0	F	55-64	1	2962.88	256.76	624.359	498.583	139.875
0	0	F	55-64	2	2970.11	351.558	705.715	546.57	131.027
0	0	F	55-64	3	3290.69	481.856	718.676	552.825	130.679
0	0	F	55-64	4	2909.33	549.285	694.522	432.179	126.356
0	0	F	55-64	5	3126.42	898.4	735.65	448.613	126.379
0	0	F	65-74	1	4296.65	302.051	800.095	628.074	157.03
0	0	F	65-74	2	4229.5	414.502	902.811	687.965	147.065
0	0	F	65-74	3	4010.42	503.455	913.253	693.1	144.558
0	0	F	65-74	4	3974.22	569.032	862.937	530.881	139.978
0	0	F	65-74	5	4639.68	889.762	925.51	554.405	141.75
0	0	F	75-84	1	5648.23	489.48	983.886	859.412	175.831
0	0	F	75-84	2	5186.62	583.189	1104.96	934.99	165.491
0	0	F	75-84	3	5944.33	812.073	1113.74	941.217	161.879
0	0	F	75-84	4	5236.52	823.898	1049.51	718.325	153.968
0	0	F	75-84	5	6103.54	1086.65	1152.96	760.321	155.103
0	0	F	85+	1	6359.34	835.612	1063.34	988.073	182.395
0	0	F	85+	2	5345.9	1130.85	1198.06	1078.1	175.267
0	0	F	85+	3	7005.24	1270.4	1205.06	1083.05	166.236
0	0	F	85+	4	4471.76	1063.78	1142.47	833.467	164.334
0	0	F	85+	5	7501.71	1506.18	1262.75	892.906	164.485
0	0	M	18-24	1	1543.64	437.562	251.122	395.037	103.276
0	0	M	18-24	2	1440.32	617.371	287.169	436.045	96.1361
0	0	M	18-24	3	1284.17	753.003	303.965	452.767	96.0892
0	0	M	18-24	4	1081.88	967.524	319.937	375.675	93.3982
0	0	M	18-24	5	1902.18	1518.36	379.617	423.083	96.1278
0	0	M	25-34	1	1460.59	396.403	289.518	384.61	109.413
0	0	M	25-34	2	1445.47	548.715	330.984	425.699	102.273
0	0	M	25-34	3	1762.42	777.428	349.055	440.139	102.64
0	0	M	25-34	4	1472.35	943.538	358.721	357.835	99.306
0	0	M	25-34	5	1787.5	1300.06	419.14	398.267	100.414
0	0	M	35-44	1	1590	327.977	397.251	385.048	109.092
0	0	M	35-44	2	1484.21	457.396	456.998	425.553	102.051
0	0	M	35-44	3	1848.37	665.681	473.142	436.365	101.605
0	0	M	35-44	4	1781.35	770.792	462.789	343.94	99.3114
0	0	M	35-44	5	2027.89	1090.44	523.058	373.739	99.6644
0	0	M	45-54	1	2127.29	292.418	536.991	415.011	111.06
0	0	M	45-54	2	2198.21	429.495	611.134	455.647	103.874
0	0	M	45-54	3	2360.77	584.865	629.31	463.927	103.539
0	0	M	45-54	4	2358.26	700.506	601.386	361.89	100.851
0	0	M	45-54	5	2804.2	1039.31	666.65	387.381	101.242
0	0	M	55-64	1	3213.86	280.536	666.18	440.16	118.521
0	0	M	55-64	2	2924.61	372.357	755.33	483.47	110.97
0	0	M	55-64	3	3511.71	519.505	763.758	486.823	110.278
0	0	M	55-64	4	3295.77	610.85	732.497	378.769	106.797
0	0	M	55-64	5	3980.47	949.72	777.526	393.52	107.745
0	0	M	65-74	1	5151.34	338.385	854.718	555.112	133.912
0	0	M	65-74	2	4843.64	458.018	964.512	608.622	124.335
0	0	M	65-74	3	5435.9	571.108	970.038	609.732	122.059
0	0	M	65-74	4	4847.73	590.501	904.699	463.157	119.256
0	0	M	65-74	5	5402.41	849.036	942.755	474.225	122.328
0	0	M	75-84	1	7023.87	514.984	1048.42	754.821	150.565
0	0	M	75-84	2	6347.49	727.325	1182.23	825.607	139.666
0	0	M	75-84	3	7666.22	863.679	1182.69	825.691	137.837
0	0	M	75-84	4	7531.48	901.805	1117.47	634.079	132.373
0	0	M	75-84	5	8314.97	1458.86	1161.74	641.68	138.408
0	0	M	85+	1	8285.19	949.626	1135.35	868.021	164.382
0	0	M	85+	2	7026.84	1122.12	1278.45	947.703	144.968
0	0	M	85+	3	6999.68	1367.2	1281.76	951.219	142.197
0	0	M	85+	4	5752.91	1399.2	1191.42	725.648	137.344
0	0	M	85+	5	8184.27	1911.1	1282.01	760.347	140.927
0	1	F	18-24	1	5751.53	1532.9	470.946	605.192	182.725
0	1	F	18-24	2	2967.05	819.965	505.718	645.682	172.383
0	1	F	18-24	3	3722.51	1893.57	515.682	652.045	163.232
0	1	F	18-24	4	4721.54	833.118	618.329	585.469	147.135
0	1	F	18-24	5	1941.98	654.249	802.192	701.195	139.115
0	1	F	25-34	1	4683.64	873.148	537.96	581.316	178.469
0	1	F	25-34	2	3649.3	1125.93	641.574	664.621	179.116
0	1	F	25-34	3	2818.12	862.721	625.144	651.766	179.45
0	1	F	25-34	4	6100.99	1349.22	636.488	514.849	161.36
0	1	F	25-34	5	3802.02	887.188	832.289	634.228	161.045
0	1	F	35-44	1	3761.98	698.745	752.878	586.421	175.448
0	1	F	35-44	2	3710.62	998.195	898.07	659.83	156.086
0	1	F	35-44	3	1364.61	807.677	923.901	675.002	168.703
0	1	F	35-44	4	3652.06	1277.25	1023.41	575.31	167.581
0	1	F	35-44	5	2393.79	740.839	1174.69	651.711	172.174
0	1	F	45-54	1	3977.92	514.175	1006.18	627.153	179.901
0	1	F	45-54	2	3588.22	774.821	1202.07	710.737	174.059
0	1	F	45-54	3	5079.69	1099.67	1250.73	726.338	161.774
0	1	F	45-54	4	3615.65	1573.73	1222.59	576.806	154.363
0	1	F	45-54	5	7989.09	1869.15	1375.97	627.26	167.567
0	1	F	55-64	1	4102.36	423.824	1239.88	669.561	190.252
0	1	F	55-64	2	6548.44	598.638	1422.52	740.863	181.768
0	1	F	55-64	3	5553.57	794.548	1458.54	752.665	166.247
0	1	F	55-64	4	4955.1	743.017	1397.71	585.435	172.029
0	1	F	55-64	5	3984.32	504.942	1554.26	628.158	169.19
0	1	F	65-74	1	5618.86	415.518	1563.39	835.877	214.185
0	1	F	65-74	2	4902.16	625.317	1774.99	917.844	186.335
0	1	F	65-74	3	5652.24	916.137	1801.45	925.366	185.378
0	1	F	65-74	4	6035.54	686.729	1696.42	713.989	196.444
0	1	F	65-74	5	5381.74	349.679	1705.29	715.655	200.627
0	1	F	75-84	1	7581.95	606.349	1901.93	1131.91	234.726
0	1	F	75-84	2	7432.01	749.561	2142.65	1242.97	212.114
0	1	F	75-84	3	6709.61	793.151	2155.11	1231.31	217.675
0	1	F	75-84	4	6176.36	1613.24	2073.94	982.088	194.886
0	1	F	75-84	5	8565.99	375.855	2430.47	1061.45	275.117
0	1	F	85+	1	8450.78	1095.13	2065.41	1298.28	244.39
0	1	F	85+	2	6611.35	1091.13	2273.68	1407.55	223.668
0	1	F	85+	3	9348.13	2003.08	2323.7	1405.66	189.444
0	1	M	18-24	1	3096.65	935.826	488.315	524.611	141.184
0	1	M	18-24	2	13457.2	1262.16	522.138	556.722	130.03
0	1	M	18-24	3	4355.61	1628.65	532.802	560.987	156.754
0	1	M	25-34	1	1956.32	548.363	581.674	515.357	148.43
0	1	M	25-34	2	4109.44	1173.73	627.1	553.545	134.935
0	1	M	25-34	3	2316.13	1097.7	731.793	605.08	136.211
0	1	M	25-34	4	2285.32	1439.38	699.349	467.572	135.184
0	1	M	25-34	5	827.525	977.025	888.334	557.584	105.198
0	1	M	35-44	1	2326.63	494.625	792.524	513.395	148.752
0	1	M	35-44	2	3366.68	716.571	967.827	587.186	149.589
0	1	M	35-44	3	2774.28	706.308	956.094	584.73	134.494
0	1	M	35-44	4	1474.05	878.699	977.228	471.296	130.226
0	1	M	35-44	5	3115.19	718.137	1160.14	530.965	127.592
0	1	M	45-54	1	2958.64	447.25	1064.33	551.048	150.943
0	1	M	45-54	2	4084.44	524.198	1233.99	612.928	138.122
0	1	M	45-54	3	3529.78	727.892	1244.84	611.35	140.751
0	1	M	45-54	4	1408.2	575.178	1202.41	477.439	124.206
0	1	M	45-54	5	1322.26	404.998	1320.14	520.187	135.252
0	1	M	55-64	1	4105.1	391.663	1308.07	586.975	159.157
0	1	M	55-64	2	4702.79	599.48	1501.44	649.532	153.517
0	1	M	55-64	3	4111.77	490.661	1521.05	654.991	143.868
0	1	M	55-64	4	4125.87	749.178	1409.09	498.746	147.822
0	1	M	55-64	5	5733.68	1089.35	1537.01	527.584	151.369
0	1	M	65-74	1	6173.54	393.131	1660.38	736.828	184.806
0	1	M	65-74	2	5439.16	515.613	1900.91	817.587	179.514
0	1	M	65-74	3	5621.1	665.023	1887.61	809.295	161.193
0	1	M	65-74	4	6085.99	658.301	1751.44	608.932	169.214
0	1	M	65-74	5	5977.29	543.8	1851.88	635.209	216.291
0	1	M	75-84	1	9073.69	601.93	2028.23	994.784	207.068
0	1	M	75-84	2	11821.8	959.236	2267.23	1086.45	177.074
0	1	M	75-84	3	8980.9	1079.72	2276.13	1073.97	171.542
0	1	M	75-84	4	10055.6	854.153	2205.94	840.151	185.319
0	1	M	75-84	5	10229.8	1425.73	2297.17	898.402	194.27
0	1	M	85+	1	8098.41	1025.24	2192.55	1139.53	222.392
0	1	M	85+	2	14285.2	704.34	2608.5	1273.51	268.431
0	1	M	85+	3	11191.2	769.052	2477.21	1246.42	172.232
1	0	F	18-24	1	2881.55	1851.57	551.678	696.282	151.467
1	0	F	18-24	3	3092.29	1306.43	751.281	862.801	183.65
1	0	F	18-24	5	1171.22	1079.85	919.585	797.2	122.615
1	0	F	25-34	1	3812.9	1019.61	673.761	697.655	139.787
1	0	F	25-34	2	161.776	987.228	754.149	755.313	131.952
1	0	F	25-34	3	12802.3	1599.67	1020.02	930.793	135.865
1	0	F	25-34	4	5219.53	3156.06	1137.21	794.183	131.222
1	0	F	25-34	5	4126.96	2702.36	1150.5	809.281	131.608
1	0	F	35-44	1	3639.91	570.514	1009.36	729.894	160.799
1	0	F	35-44	2	1063.3	138.14	1110.08	788.614	139.396
1	0	F	35-44	3	7212.03	2424.24	1474.15	954.79	135.648
1	0	F	35-44	4	6479.54	3824.44	1494.84	784.235	136.957
1	0	F	35-44	5	6528.56	3800.35	1591.47	819.006	131.207
1	0	F	45-54	1	6341.56	1170.08	1326.77	782.723	149.021
1	0	F	45-54	2	955.48	447.493	1472.37	872.345	128.752
1	0	F	45-54	3	2412.79	962.673	1765.66	957.337	147.349
1	0	F	45-54	4	2484.08	1564.29	1952.01	828.31	128.024
1	0	F	45-54	5	5152.59	3424.93	2123.92	873.438	132.46
1	0	F	55-64	1	5896.77	456.609	1576.4	806.917	148.919
1	0	F	55-64	2	2774.91	558.766	2285.56	1044.54	135.659
1	0	F	55-64	3	3702.07	653.746	2032.99	963.709	147.696
1	0	F	55-64	4	5155.73	1703.61	2264.42	834.717	137.923
1	0	F	55-64	5	5629.82	2774.44	2546.03	909.417	140.929
1	0	F	65-74	1	3170.31	336.755	1870.9	962.364	170.179
1	0	F	65-74	3	958.652	497.817	2398.2	1119	157.652
1	0	F	65-74	4	4951.92	398.175	2844.31	1010.56	157.41
1	0	F	65-74	5	9166.38	2761.19	2872.09	1016.28	154.94
1	0	F	75-84	1	2201.09	397.511	2304.4	1300.93	169.844
1	0	M	18-24	1	0	0	603.671	624.671	113.328
1	0	M	25-34	1	3690.87	533.539	756.831	632.189	114.344
1	0	M	25-34	2	1457.96	800.503	1078.68	800.415	116.999
1	0	M	25-34	3	474.086	884.842	1210.13	891.417	113.564
1	0	M	25-34	4	3517.18	2274.9	1157	685.715	110.409
1	0	M	25-34	5	9306.28	3693.26	1216.67	711.117	107.274
1	0	M	35-44	1	4104.15	1395.96	1056.31	643.574	127.493
1	0	M	35-44	2	2038.77	1094.99	1421.01	783.989	111.941
1	0	M	35-44	3	3849.33	1258.7	1601.49	855.343	107.471
1	0	M	35-44	4	10799.8	2284.12	1614.52	692.548	109.242
1	0	M	35-44	5	3351.27	2785.17	1705.62	715.503	111.674
1	0	M	45-54	1	7270.63	1096.48	1385.67	685.111	121.628
1	0	M	45-54	2	2834.33	875.239	1674.73	764.24	123.033
1	0	M	45-54	3	4248.36	1647.25	1824.71	822.767	115.402
1	0	M	45-54	4	4768.27	2792.39	2041.08	721.822	111.231
1	0	M	45-54	5	4081.56	2722.74	2161.86	754.939	111.585
1	0	M	55-64	1	5187.78	523.824	1600.91	690.618	133.82
1	0	M	55-64	2	1661.79	630.291	1871.69	773.155	121.925
1	0	M	55-64	3	2286.68	578.076	1975.13	800.528	121.892
1	0	M	55-64	4	4329.88	1239.81	2221.71	694.903	114.46
1	0	M	55-64	5	5526.97	3022.79	2523.98	760.429	119.944
1	0	M	65-74	1	9307.21	469.053	1974	837.105	172.473
1	0	M	65-74	2	6196.49	662.769	2327.42	944.762	129.884
1	0	M	65-74	3	4576.37	372.833	2337.86	949.078	132.76
1	0	M	65-74	4	5142.63	534.256	2500.17	791.669	135.945
1	0	M	65-74	5	10232.2	2229.19	2809.27	845.919	132.152
1	0	M	75-84	1	14106.3	1703.74	2429.91	1137.82	141.241
1	0	M	75-84	2	4461.72	407.088	2791.55	1266.99	193.32
1	0	M	75-84	3	8077.13	823.779	2937.62	1281.14	146.489
1	1	F	25-34	1	1203.76	788.367	1451.54	980.495	177.461
1	1	F	25-34	3	853.958	925.846	1629.94	1060.82	171.045
1	1	F	25-34	5	251.006	349.453	2105.53	1029.49	197.519
1	1	F	35-44	1	5279.09	973.062	1894.45	944.829	193.488
1	1	F	35-44	3	21005.1	1448.53	2513.67	1174.06	204.783
1	1	F	35-44	4	734.726	2577.21	2566.95	982.848	186.73
1	1	F	35-44	5	6266.9	2224.78	3013.78	1073.22	186.225
1	1	F	45-54	1	4250.3	469.161	2493.61	1002.89	181.293
1	1	F	45-54	2	645.034	459.232	3046.4	1138.76	174.881
1	1	F	45-54	3	7483.9	1268.56	3078.88	1150.85	189.01
1	1	F	45-54	4	513.454	1358.74	3249.77	972.952	203.593
1	1	F	45-54	5	2274.65	750.444	3828.2	1126.48	174.287
1	1	F	55-64	1	4351.76	474.799	3006.34	1056.03	193.262
1	1	F	55-64	2	3719.95	476.137	3325.77	1143.52	200.243
1	1	F	55-64	3	7011.13	829.018	3875.48	1264.21	188.415
1	1	F	55-64	4	4188.84	2440.52	4157.81	1068.82	185.806
1	1	F	55-64	5	935.779	875.483	4493.74	1129.09	162.741
1	1	F	65-74	1	4739.75	506.008	3707	1297.32	212.626
1	1	F	65-74	3	11737.6	1505.26	4626.87	1510.27	207.756
1	1	F	75-84	1	512.093	458.264	4401.74	1654.22	205.643
1	1	M	25-34	1	3669.53	835.948	1464.51	831.238	158.44
1	1	M	25-34	5	4594.24	815.743	2426.7	942.188	147.067
1	1	M	35-44	1	2881.76	557.739	1876.58	800.989	153.937
1	1	M	35-44	2	1077.01	320.785	2198.94	889.956	141.429
1	1	M	35-44	3	3925.02	1052.88	2484.06	967.05	151.225
1	1	M	35-44	4	3234.35	1917.65	2714.81	818.179	158.254
1	1	M	35-44	5	3393.3	763.08	2961.03	895.237	136.417
1	1	M	45-54	1	3520.65	534.381	2517.3	860.173	164.158
1	1	M	45-54	2	9375.84	983.733	2893.74	952.399	153.804
1	1	M	45-54	3	7430.63	821.137	3014.96	977.698	148.903
1	1	M	45-54	4	4620.49	727.384	3104.44	787.49	150.293
1	1	M	45-54	5	718.008	151.954	3483.03	900.673	141.11
1	1	M	55-64	1	5328.41	525.716	3061.95	905.292	165.11
1	1	M	55-64	2	2885.49	413.321	3611.07	1020.73	146.935
1	1	M	55-64	3	8637.39	1076.4	3653.74	1027.59	153.675
1	1	M	55-64	4	6888.92	969.316	3492.58	798.884	160.188
1	1	M	55-64	5	2759	466.36	4187	901.217	164.849
1	1	M	65-74	1	5889.85	388.214	3758.01	1090.68	187.546
1	1	M	65-74	2	6114.97	1103.12	4149.67	1169.13	181.36
1	1	M	65-74	3	3837.21	997.247	4677.38	1277.8	164.29
1	1	M	65-74	4	4577.34	1424.42	4311.56	964.531	198.519
1	1	M	75-84	1	6621.66	587.621	4599.84	1451.38	192.595
2	0	F	25-34	1	3199.94	958.239	547.377	704.493	194.961
2	0	F	35-44	1	1987.16	393.467	749.341	709.463	154.248
2	0	F	35-44	3	3400.11	1973.51	913.003	789.293	131.657
2	0	F	35-44	4	3112.22	2697.12	1042.04	735.535	141.705
2	0	F	35-44	5	10651.8	3473.61	1283.01	812.03	144.569
2	0	F	45-54	1	2412.45	694.674	1024.5	751.743	169.923
2	0	F	45-54	3	3882.59	1084.95	1464.69	951.318	152.247
2	0	F	45-54	4	6496.71	2423.65	1481.65	793.795	150.551
2	0	F	45-54	5	7921.37	4417.26	1711.73	872.759	150.052
2	0	F	55-64	1	4455.59	549.958	1247.49	802.502	168.273
2	0	F	55-64	2	13900	776.368	1456.85	899.747	160.742
2	0	F	55-64	3	2433.73	818.817	1689.47	991.244	155.208
2	0	F	55-64	4	4799.84	1965.8	2006.89	899.09	149.398
2	0	F	55-64	5	7062.46	2429.66	2149.38	945.513	153.577
2	0	F	65-74	1	7057.52	524.916	1602.53	1022.07	198.7
2	0	F	65-74	2	4689.92	630.379	1872.17	1140.78	177.42
2	0	F	65-74	3	8688.6	720.381	1934.1	1163.9	164.061
2	0	F	65-74	4	4939.02	1852.63	2513.25	1122.39	163.988
2	0	F	65-74	5	4883.23	1534.74	2637.19	1152.04	169.895
2	0	F	75-84	1	6181.41	714.191	1822.8	1336.82	198.484
2	0	F	75-84	2	2847.28	1857.06	2018.47	1412.78	196.777
2	0	F	75-84	3	8127.51	1299.82	2235.48	1529.63	190.051
2	0	F	75-84	4	8835.75	928.159	2534.53	1335	178.664
2	0	F	75-84	5	6068.24	1385.68	3221.21	1573.96	193.083
2	0	F	85+	1	6028.21	659.705	1954.6	1504.08	201.67
2	0	F	85+	3	5881.03	968.008	2186.31	1627.99	263.412
2	0	M	25-34	1	1489.09	699.962	604.576	621.188	123.889
2	0	M	25-34	4	1746.55	1084.78	856.382	630.762	121.697
2	0	M	35-44	1	1702.86	568.667	826.179	626.409	140.217
2	0	M	35-44	3	6511.67	3003.3	1075.33	774.161	114.309
2	0	M	35-44	4	2214.16	2001.46	1342.58	695.699	114.794
2	0	M	35-44	5	5821.98	2713.95	1403.91	721.744	118.028
2	0	M	45-54	1	2581.03	391.574	1095.28	661.565	131.282
2	0	M	45-54	2	7551.77	793.98	1462.79	811.798	130.59
2	0	M	45-54	3	1145.73	917.547	1718.46	900.454	124.5
2	0	M	45-54	4	6040.58	2218.12	1701.6	730.345	117.673
2	0	M	45-54	5	6531.94	2337.24	1785.59	758.554	120.461
2	0	M	55-64	1	4972.15	559.624	1302.68	699.041	145.044
2	0	M	55-64	2	11082.4	1424.07	1579.17	801.41	131.921
2	0	M	55-64	3	5711.3	1024.25	1709.13	844.685	128.286
2	0	M	55-64	4	3654.42	1253.03	1887.55	725.967	127.122
2	0	M	55-64	5	8650.34	2906.44	2098.86	783.149	128.519
2	0	M	65-74	1	6025.02	534.696	1640.13	879.824	160.005
2	0	M	65-74	2	9925	948.418	1834.68	954.1	151.445
2	0	M	65-74	3	6236.34	1175.75	2040.4	1021.68	146.167
2	0	M	65-74	4	6523.85	1874.35	2132.96	829.908	143.691
2	0	M	65-74	5	4518.06	1583.92	2361	894.681	144.109
2	0	M	75-84	1	9166.72	732.314	1966.89	1173.53	182.793
2	0	M	75-84	2	11007.4	1349.2	2208.64	1294.42	157.948
2	0	M	75-84	3	7559.41	882.379	2257.63	1294.07	169.223
2	0	M	75-84	4	7884.38	1147.78	2336.29	1053.47	139.774
2	0	M	75-84	5	7385.75	2451	2979.46	1230.4	159.529
2	0	M	85+	1	13401.2	2185.22	2089.1	1324.55	195.592
2	0	M	85+	3	18288.1	2741.09	2338.23	1437.74	166.083
2	1	F	25-34	1	5005.61	136.005	973.683	854.252	177.65
2	1	F	35-44	1	5316.97	1343.59	1491.02	943.148	251.126
2	1	F	45-54	1	11324.7	1138.82	2152.94	1043.93	204.787
2	1	F	45-54	3	20588.3	2352.55	2445.95	1214.29	316.651
2	1	F	45-54	5	6433.37	1670.88	3259.8	1155.37	223.494
2	1	F	55-64	1	5666.89	674.393	2426.88	1065.2	206.095
2	1	F	55-64	2	5764.2	1036.77	3373.18	1336.27	197.17
2	1	F	55-64	3	4737.93	1139.46	3090.69	1261.24	209.249
2	1	F	55-64	4	8395.46	2085.79	3452.38	1092.77	237.58
2	1	F	55-64	5	3856.94	1637.7	3892.83	1189.58	192.684
2	1	F	65-74	1	6577.07	774.487	3000.61	1330.35	238.494
2	1	F	65-74	2	5417.46	1223.25	3549.85	1514.13	219.32
2	1	F	65-74	3	6930.62	550.053	3599.43	1490.59	215.144
2	1	F	65-74	4	12058.5	1333.69	4017.89	1267.59	172.72
2	1	F	65-74	5	1302.86	1116.43	4564.31	1411.47	172.517
2	1	F	75-84	1	7954.76	775.171	3503.02	1733.68	250.395
2	1	F	75-84	2	7450.41	0	3958.84	1865.24	232.337
2	1	F	75-84	3	7685.79	1996.73	4289.49	1999.24	209.394
2	1	F	85+	1	6609.23	1060.81	3780.23	1983.05	261.393
2	1	F	85+	3	11095.5	1823.63	4278.04	2135.77	242.07
2	1	M	25-34	1	0	442.191	1156.9	807.167	146.943
2	1	M	35-44	1	8498.48	898.377	1554.35	800.197	239.325
2	1	M	35-44	5	0	0	2658.72	956.484	119.652
2	1	M	45-54	1	5267.41	587.337	2099.57	865.19	168.167
2	1	M	45-54	2	460.099	108.539	2715.89	1039.25	132.26
2	1	M	45-54	3	2308.43	850.271	2818.98	1106.06	164.283
2	1	M	45-54	5	5871.44	906.564	3338.52	957.48	152.946
2	1	M	55-64	1	7755.69	649.541	2509.77	921.924	195.229
2	1	M	55-64	2	2361.32	156.174	2728.26	986.208	170.768
2	1	M	55-64	3	8845.17	1009.35	2947.38	1034.53	196.45
2	1	M	55-64	4	5377.86	1248.63	3309.43	894.666	153.721
2	1	M	55-64	5	1141.4	866.09	3480.68	930.244	180.63
2	1	M	65-74	1	7237.83	563.052	3152.33	1158.35	218.513
2	1	M	65-74	2	8818.02	825.245	3634.96	1287.34	198.175
2	1	M	65-74	3	4331.85	976.826	3684.8	1296.11	184.879
2	1	M	65-74	4	4666.7	1037.22	3606.61	1036.16	178.621
2	1	M	65-74	5	8540.74	1555.05	3809.67	1049.3	171.002
2	1	M	75-84	1	9971.36	812.738	3749.83	1534.83	228.448
2	1	M	75-84	2	12673.6	894.239	4128.77	1621.51	217.62
2	1	M	75-84	3	10946.3	1138.89	4236.09	1654.41	202.958
2	1	M	75-84	4	4247.74	801.5	4397.42	1368.49	168.701
2	1	M	75-84	5	322.799	933.873	4399.38	1335.2	231.413
2	1	M	85+	1	9798.73	1227.73	4079.85	1759.88	225.3
2	1	M	85+	3	11823.6	1223.1	4502.37	1891.71	202.797
3.1	0	F	25-34	1	21347	2997.64	405.247	550.668	179.504
3.1	0	F	35-44	1	10715.2	963.087	578.061	564.799	197.21
3.1	0	F	35-44	2	25943.2	1411.44	727.884	658.785	157.81
3.1	0	F	35-44	3	9270.69	892.717	703.907	640.594	130.989
3.1	0	F	45-54	1	7888.39	647.681	801.383	606.916	178.825
3.1	0	F	45-54	2	4990.88	651.948	918.008	670.967	166.434
3.1	0	F	45-54	3	5046.06	916.804	986.669	710.491	160.175
3.1	0	F	45-54	4	10291.7	2474.11	1025.22	590.548	160.407
3.1	0	F	45-54	5	4419.28	3927.42	1394.1	708.657	142.804
3.1	0	F	55-64	1	5738.57	545.276	984.643	654.035	186.496
3.1	0	F	55-64	2	7306.61	731.158	1123.41	721.305	172.191
3.1	0	F	55-64	3	6166.77	931.009	1137.75	726.756	169.048
3.1	0	F	55-64	4	5319.64	1118.36	1223.16	609.768	164.823
3.1	0	F	55-64	5	8649.79	2119.91	1346.98	650.932	162.714
3.1	0	F	65-74	1	6260.82	480.699	1265.78	839.36	203.939
3.1	0	F	65-74	2	6157.15	682.638	1420.26	916.118	194.002
3.1	0	F	65-74	3	5408.67	712.244	1457.1	929.839	187
3.1	0	F	65-74	4	7036.43	1071.97	1461.41	741.143	185.832
3.1	0	F	65-74	5	7453.32	1902.99	1723.67	819.733	198.109
3.1	0	F	75-84	1	7002.89	678.838	1519.09	1137.93	228.409
3.1	0	F	75-84	2	6605.86	790.869	1713.03	1239.43	212.149
3.1	0	F	75-84	3	6827.17	908.386	1730.64	1250.67	204.749
3.1	0	F	75-84	4	5582.32	965.962	1695.98	984.891	201.447
3.1	0	F	75-84	5	6984.03	1766.1	2030.18	1091.88	197.55
3.1	0	F	85+	1	7314.39	987.095	1623.87	1277.36	230.205
3.1	0	F	85+	2	7754.44	1193.15	1828.17	1391.05	219.364
3.1	0	F	85+	3	6442.4	1284.93	1842.58	1398.88	205.423
3.1	0	F	85+	4	5423.01	1332.68	1803	1102.02	212.473
3.1	0	F	85+	5	9337.99	2325.81	2285.04	1290.33	209.927
3.1	0	M	18-24	1	0	0	371.687	498.457	135.094
3.1	0	M	25-34	1	11475.8	1587.85	458.373	498.987	131.713
3.1	0	M	35-44	1	4158.38	546.986	641.237	503.495	140.086
3.1	0	M	35-44	3	4037.29	1654.76	899.21	631.306	146.577
3.1	0	M	35-44	4	8218.92	1325.44	777.326	466.325	125.76
3.1	0	M	45-54	1	5256.97	585.109	863.929	538.905	143.831
3.1	0	M	45-54	2	3627.56	461.732	969.698	589.318	130.704
3.1	0	M	45-54	3	5194.86	1100	1078.79	624.54	156.413
3.1	0	M	45-54	4	5461.25	1813.15	1112.59	514.314	123.92
3.1	0	M	45-54	5	13594.2	4786.82	1410.93	601.914	131.906
3.1	0	M	55-64	1	6299.14	472.951	1052.51	578.092	155.395
3.1	0	M	55-64	2	6375.34	567.881	1215.64	642.247	146.349
3.1	0	M	55-64	3	5744.61	847.381	1275.74	662.033	147.309
3.1	0	M	55-64	4	10755.3	1380.32	1301.4	536.789	134.022
3.1	0	M	55-64	5	4697.25	1176.42	1448.41	576.821	140.164
3.1	0	M	65-74	1	6737.97	471.327	1349.36	741.758	175.161
3.1	0	M	65-74	2	6328.18	759.297	1523.1	815.094	161.46
3.1	0	M	65-74	3	7226.42	883.929	1539.74	818.804	171.319
3.1	0	M	65-74	4	7368.21	859.735	1472.95	632.478	153.93
3.1	0	M	65-74	5	6591.65	2222.09	1700.83	692.283	154.665
3.1	0	M	75-84	1	8160.32	658.277	1619.93	998.696	194.635
3.1	0	M	75-84	2	7494.65	776.427	1819.75	1086.58	180.461
3.1	0	M	75-84	3	8803.79	1098.26	1833.34	1093.44	173.597
3.1	0	M	75-84	4	7545.96	1171.07	1777.59	851.912	172.953
3.1	0	M	75-84	5	8497.87	1809.98	2006.1	910.213	168.672
3.1	0	M	85+	1	8910.98	1077.6	1738.79	1123.75	202.262
3.1	0	M	85+	2	8576.44	1279.34	1955.06	1228.84	185.415
3.1	0	M	85+	3	7981.59	1507.32	1967.47	1230.43	172.734
3.1	0	M	85+	4	7269.89	1405.43	1863.33	946.925	175.54
3.1	0	M	85+	5	6082.27	1579.83	2015.22	995.152	174.117
3.1	1	F	35-44	1	5088.93	1136.74	1305.99	793.332	202.36
3.1	1	F	45-54	1	17872	722.935	1599.74	815.725	203.596
3.1	1	F	45-54	3	25086.4	3568.82	1886.48	932.81	412.047
3.1	1	F	55-64	1	12437.9	878.536	1989.15	888.293	315.061
3.1	1	F	55-64	2	3473.24	1033.16	2498.23	1040.5	200.427
3.1	1	F	55-64	3	4709.01	403.971	2227.64	966.167	210.344
3.1	1	F	55-64	4	1849.08	1348.84	2725.07	885.571	234.245
3.1	1	F	55-64	5	21352.4	2903.38	2821.95	908.676	268.25
3.1	1	F	65-74	1	8470.81	738.372	2474.34	1118.16	260.498
3.1	1	F	65-74	2	7708.7	738.808	2882.37	1249.41	242.844
3.1	1	F	65-74	3	6495.33	1000.78	2908.26	1245.78	240.571
3.1	1	F	65-74	4	4835.66	1098.4	2777.69	957.738	214.472
3.1	1	F	65-74	5	4351.53	210.345	2744.6	975.144	264.34
3.1	1	F	75-84	1	8464.32	839.341	2956.11	1501.81	294.15
3.1	1	F	75-84	2	7942.04	1274.72	3357.16	1678.2	278.4
3.1	1	F	75-84	3	4422.12	948.671	3372.24	1643.16	258.863
3.1	1	F	75-84	4	4760.37	880.437	3495.41	1362.92	262.14
3.1	1	F	85+	1	7494.7	1001.76	3152.53	1674.2	312.206
3.1	1	F	85+	2	2990.98	739.331	3561.77	1830.08	288.525
3.1	1	F	85+	3	16645.4	2540.05	3702.89	1873.98	213.71
3.1	1	M	35-44	1	3005.48	358.272	1167.25	646.953	206.125
3.1	1	M	45-54	1	9351.3	801.563	1667.93	702.197	181.43
3.1	1	M	55-64	1	10766.3	1039.42	2096.62	778.154	217.367
3.1	1	M	55-64	2	5594.2	843.202	2326.64	842.811	182.801
3.1	1	M	55-64	3	9564.63	1463.28	2534.16	890.199	212.18
3.1	1	M	55-64	4	16793.6	2056.77	2414.92	690.117	159.89
3.1	1	M	55-64	5	3866.67	858.801	3630.99	913.891	194.85
3.1	1	M	65-74	1	9408.75	655.237	2621.22	983.085	237.531
3.1	1	M	65-74	2	11194.3	960.563	3071.28	1093.27	221.527
3.1	1	M	65-74	3	11447.1	1118.44	3083.54	1113.05	262.94
3.1	1	M	65-74	4	7787.87	713.956	2887.99	829.1	185.531
3.1	1	M	65-74	5	24116.4	1686.19	3499.82	948.556	222.091
3.1	1	M	75-84	1	10906.2	894.917	3130.64	1311.22	260.779
3.1	1	M	75-84	2	10861.4	1795.25	3549.21	1453.39	254.617
3.1	1	M	75-84	3	12318.2	1447.12	3584.41	1446.05	200.878
3.1	1	M	75-84	4	7611.94	1524.39	3290.08	1075.71	215.989
3.1	1	M	75-84	5	6201.68	1848.22	3662.05	1170.3	247.495
3.1	1	M	85+	1	12386.5	1151.18	3351.08	1472	302.05
3.1	1	M	85+	2	7435.08	1280.33	3938.33	1642.87	221.945
3.1	1	M	85+	3	8887.95	1997.18	3736.32	1608.21	234.449
3.1	1	M	85+	4	6963.13	2080.54	3573.33	1227.57	202.741
3.2	0	F	25-34	1	4812.92	1477.03	564.323	680.955	214.265
3.2	0	F	35-44	1	8345.26	888.369	636.47	605.521	249.551
3.2	0	F	45-54	1	13051.7	907.245	904.576	664.043	207.539
3.2	0	F	45-54	2	8962.49	1192.63	958.989	713.797	195.133
3.2	0	F	45-54	3	7708.49	1503.08	1042.1	768.379	188.234
3.2	0	F	45-54	4	11409.8	2136.59	1437.93	721.997	179.366
3.2	0	F	45-54	5	11469.3	3840.37	1303	675.797	190.907
3.2	0	F	55-64	1	9603.01	753.425	1104.43	712.384	217.134
3.2	0	F	55-64	2	6903.04	400.408	1229.26	773.749	202.567
3.2	0	F	55-64	3	10296.6	1537.3	1411.28	844.953	207.423
3.2	0	F	55-64	4	5653.13	1588.44	1756.05	787.837	206.153
3.2	0	F	55-64	5	6011.7	1061.85	1655.8	755.566	202.916
3.2	0	F	65-74	1	8352.45	716.954	1427.42	923.884	255.859
3.2	0	F	65-74	2	7104.58	1128.42	1621.31	1013.03	237.034
3.2	0	F	65-74	3	9140	1113.37	1681.92	1037.42	243.463
3.2	0	F	65-74	4	4949.94	1029.13	1632.28	813.835	221.694
3.2	0	F	65-74	5	12410.9	1800.71	1964.88	897.135	227.019
3.2	0	F	75-84	1	9335.59	944.378	1706.62	1253.2	283.367
3.2	0	F	75-84	2	8667.55	1203.81	1930.19	1368.62	255.622
3.2	0	F	75-84	3	7900.62	1181.4	1939.51	1379.69	253.498
3.2	0	F	75-84	4	5082.7	1194.33	1923.63	1090.8	250.286
3.2	0	F	75-84	5	5580.45	2020.68	2327.3	1201.45	248.06
3.2	0	F	85+	1	9004.93	1179.7	1811.08	1394.39	278.505
3.2	0	F	85+	2	6916.62	1580.31	2044.57	1524.6	269.942
3.2	0	F	85+	3	8472.9	1686.75	2073.86	1536.56	243.173
3.2	0	F	85+	4	9434.93	1831.61	1971.15	1182.98	251.774
3.2	0	F	85+	5	7573.82	2064.77	2369.79	1355.33	255.116
3.2	0	M	25-34	1	2198.86	971.088	487.801	526.441	159.15
3.2	0	M	35-44	1	2999.44	331.264	661.341	533.05	178.111
3.2	0	M	35-44	3	0	0	816.695	592.385	144.801
3.2	0	M	45-54	1	7144.27	1113.41	941.289	586.132	179.382
3.2	0	M	45-54	2	10413.3	1989.73	1041.97	633.174	175.098
3.2	0	M	45-54	3	12172.6	1875.2	1054.72	623.835	164.718
3.2	0	M	45-54	4	1791.75	523.832	1318.43	601.661	159.724
3.2	0	M	45-54	5	5107.06	1058.23	1388.44	575.961	161.302
3.2	0	M	55-64	1	8356.34	867.488	1158.5	622.592	181.594
3.2	0	M	55-64	2	13442	936.715	1346.83	694.341	176.565
3.2	0	M	55-64	3	4619.62	997.253	1456.25	729.53	180.565
3.2	0	M	55-64	4	3363.41	1003.98	1617.16	627.849	170.991
3.2	0	M	55-64	5	2939.59	946.715	1575.54	615.994	183.581
3.2	0	M	65-74	1	9559.88	744.168	1515.47	813.181	218.702
3.2	0	M	65-74	2	9006.7	813.186	1716.5	885.908	203.079
3.2	0	M	65-74	3	11725.9	1162.29	1768.2	903.756	186.17
3.2	0	M	65-74	4	10505.1	2093.83	1771.09	720.953	203.538
3.2	0	M	65-74	5	13536.2	2445.37	1955.17	754.528	189.62
3.2	0	M	75-84	1	9605.57	830.435	1814.56	1102.04	239.95
3.2	0	M	75-84	2	9166.39	1033	2035.49	1193.34	230.006
3.2	0	M	75-84	3	10297.5	1507.86	2088.71	1213.95	209.303
3.2	0	M	75-84	4	10274.1	1415.25	1940.71	914.647	221.627
3.2	0	M	75-84	5	13176.5	1794.36	2356	1035.41	232.733
3.2	0	M	85+	1	10035.1	1227.62	1931.95	1225.06	247.061
3.2	0	M	85+	2	8171	1291.68	2174.79	1338.41	223.358
3.2	0	M	85+	3	9037.36	1858.75	2211.74	1348.37	216.551
3.2	0	M	85+	4	11327	2341.99	2063.51	1032.19	221.331
3.2	0	M	85+	5	5295.7	1862.72	2875.48	1284.64	215.266
3.2	1	F	45-54	1	6031.01	290.666	1888.53	903.985	252.048
3.2	1	F	55-64	1	15133.2	1175.93	2162.09	948.488	298.891
3.2	1	F	55-64	3	15834.5	2097.63	2710.53	1113.42	237.531
3.2	1	F	55-64	5	3786.06	688.473	3595.02	1086.65	296.147
3.2	1	F	65-74	1	11347.8	1020.78	2804.14	1230.55	328.176
3.2	1	F	65-74	2	8844.29	1671.96	3174.71	1319.85	284.451
3.2	1	F	65-74	3	10384	745.812	3383.68	1391.18	265.241
3.2	1	F	75-84	1	10710.5	1146.4	3298.49	1638.47	358.042
3.2	1	F	75-84	2	9717.57	1254.13	3762.84	1848.53	319.467
3.2	1	F	75-84	3	9824.68	769.909	3996.22	1896.61	271.33
3.2	1	F	75-84	4	5210.58	714.469	3386.86	1299.6	239.074
3.2	1	F	85+	1	11996.9	1590.34	3506.16	1824.24	351.369
3.2	1	F	85+	2	15361.7	2587.04	3965.21	1996.55	367.774
3.2	1	F	85+	3	8511.68	1154.65	3968.2	2006.62	295.391
3.2	1	M	45-54	1	10938.2	1496.6	1896.52	789.119	232.253
3.2	1	M	55-64	1	17681.3	1268.32	2361.41	850.106	300.825
3.2	1	M	55-64	3	297.126	189.943	2858.96	973.407	170.449
3.2	1	M	65-74	1	14422.9	976.19	2932.85	1071.81	316.336
3.2	1	M	65-74	2	6805.44	720.824	3488.23	1199.57	231.924
3.2	1	M	65-74	3	14851.6	1828.96	3404.21	1205.01	273.856
3.2	1	M	65-74	4	24254.8	4835.64	3269.58	888.637	238.928
3.2	1	M	75-84	1	15860.8	1262.89	3491.54	1434.48	330.013
3.2	1	M	75-84	2	14227.2	2293.61	3903.06	1578.21	288.407
3.2	1	M	75-84	3	10464	2217.85	4220.16	1648.35	257.104
3.2	1	M	75-84	4	8547.53	1186.69	4017.93	1301.94	278.315
3.2	1	M	85+	1	13207.6	1338.4	3749.52	1604.53	321.888
3.2	1	M	85+	2	5925.83	1014.72	4130.86	1754.24	363.381
3.2	1	M	85+	3	19293.6	2581.04	4271.23	1757.26	257.147
4	0	F	25-34	1	7855.13	1217.28	518.807	654.952	266.954
4	0	F	35-44	1	1767.78	459.683	795.117	692.539	286.898
4	0	F	45-54	1	7185.24	744.561	989.329	723.926	249.531
4	0	F	45-54	3	0	126.628	1409.67	912.014	249.03
4	0	F	45-54	5	3644.97	1397.32	1647.13	803.348	242.504
4	0	F	55-64	1	11517.7	1138.93	1240.82	779.341	315.746
4	0	F	55-64	2	8606.82	1310.57	1479.56	883.008	264.654
4	0	F	55-64	3	5872.75	125.543	1442.18	868.393	241.867
4	0	F	55-64	4	13702.2	4493.59	1858.4	825.534	254.497
4	0	F	65-74	1	15561.4	1892.41	1597.67	992.276	322.279
4	0	F	65-74	2	8504.14	851.715	1802.84	1095.14	303.279
4	0	F	65-74	3	12705	1520.99	1964.24	1155.41	285.447
4	0	F	65-74	4	5450.22	1096.42	2005.56	920.942	259.162
4	0	F	65-74	5	36011.8	1892.48	2575.74	1109.76	290.818
4	0	F	75-84	1	13327.8	1276.03	1938.91	1383.66	348.971
4	0	F	75-84	2	9273.61	1757.18	2185.87	1506.81	332.042
4	0	F	75-84	3	12930.9	2273.1	2188.6	1504.33	310.351
4	0	F	75-84	4	7572.13	1952.1	2188.67	1186.72	313.41
4	0	F	75-84	5	6492.59	1005.45	2686.21	1302.89	321.466
4	0	F	85+	1	11747.7	1511.18	2037.92	1534.31	351.5
4	0	F	85+	2	10885.9	1591.48	2304.91	1676.73	336.65
4	0	F	85+	3	10961.2	2125.91	2296.73	1671.16	324.607
4	0	F	85+	4	2022.12	874.759	2443.97	1377.09	287.658
4	0	F	85+	5	4434.49	1834.87	2754.24	1503.35	305.331
4	0	M	25-34	1	0	94.9713	529.441	580.694	225.542
4	0	M	35-44	1	4117.42	951.871	791.052	588.77	220.875
4	0	M	45-54	1	6739.44	584.589	1057.06	648.249	209.552
4	0	M	45-54	2	22666.6	817.773	1330.1	726.967	209.795
4	0	M	55-64	1	15218.8	891.495	1310.95	683.396	225.615
4	0	M	55-64	2	4017.08	495.953	1550.09	774.388	222.476
4	0	M	55-64	3	6433.58	1969.95	1557.42	774.916	196.323
4	0	M	55-64	5	4109.8	2619.54	2349.61	820.667	220.971
4	0	M	65-74	1	11286.6	694.702	1692.44	881.323	274.951
4	0	M	65-74	2	3913.8	402.004	1900.11	965.572	254.392
4	0	M	65-74	3	5642.18	1549.96	1995.85	1002.33	241.467
4	0	M	65-74	4	6606.09	1522.4	1942.85	763.696	239.235
4	0	M	65-74	5	27639	4308.85	2280.94	841.787	242.997
4	0	M	75-84	1	13887.9	1381.44	2055.34	1207.95	313.829
4	0	M	75-84	2	8859.68	1510.12	2311.87	1325.75	283.219
4	0	M	75-84	3	15578.6	1995.73	2354.62	1328.23	275.014
4	0	M	75-84	4	14676.5	2525.81	2325.51	1061.56	257.903
4	0	M	75-84	5	6726.75	3072.64	2473.82	1088.05	273.708
4	0	M	85+	1	14769	1844.53	2188.94	1349.29	319.437
4	0	M	85+	2	11895.8	1931.98	2508.61	1475.35	278.521
4	0	M	85+	3	15676.4	3322.85	2452.18	1460.75	276.823
4	0	M	85+	4	8495.9	1913.11	2453.06	1174.4	263.409
4	1	F	55-64	1	4171.07	1098.75	2451.21	1042.1	322.004
4	1	F	65-74	1	12285.6	1343.33	3167.64	1338.83	393.295
4	1	F	65-74	3	16730.6	3074.78	3912.76	1554.48	364.917
4	1	F	75-84	1	15990.3	1411.96	3744.46	1817.97	482.459
4	1	F	75-84	2	17566.9	1664.14	4673.03	2118.11	431.117
4	1	F	75-84	3	15061.6	2262.56	4576.49	2079.77	440.189
4	1	F	85+	1	11593.8	1730.07	3983.34	2001.97	472.54
4	1	F	85+	3	14937.1	1662.84	4494.02	2200.42	387.69
4	1	M	55-64	1	24222	1271.87	2591.25	915.321	481.861
4	1	M	65-74	1	14909.2	1257.67	3349.27	1182.39	370.4
4	1	M	65-74	2	7017.66	933.62	4471.89	1445.69	298.974
4	1	M	65-74	3	22754.8	1268	4128.79	1372.96	319.801
4	1	M	75-84	1	15952.9	1405.77	3966.37	1594.77	415.268
4	1	M	75-84	2	8259.82	782.475	4479.61	1765.06	377.523
4	1	M	75-84	3	19212.5	3329	4389.38	1715.44	444.184
4	1	M	85+	1	18750	1835.86	4225.54	1762.32	435.855
4	1	M	85+	2	4226.2	715.241	4622.94	1884.11	351.323
4	1	M	85+	3	25144.5	3506.05	4761.29	1934.6	508.097
5	0	F	25-34	1	46820.4	1740.69	806.244	779.175	283.847
5	0	F	35-44	1	41956.2	3336.1	1137.55	792.43	304.794
5	0	F	35-44	2	32075.4	1433.95	1301.71	865.851	295.752
5	0	F	35-44	3	75787	1497.22	1826.95	1045.1	282.783
5	0	F	35-44	4	78595	11888.9	1357.71	753.118	253.946
5	0	F	35-44	5	116763	7865.81	1999.82	935.27	287.667
5	0	F	45-54	1	46191.9	1888.89	1538.52	855.5	312.855
5	0	F	45-54	2	38863.3	3614.45	1837.22	949.968	347.183
5	0	F	45-54	3	38002.1	5354.42	2129.95	1069.13	291.021
5	0	F	45-54	4	87871.3	8125.93	2609.49	972.963	292.686
5	0	F	45-54	5	94507.4	10150.4	2587.5	996.266	286.885
5	0	F	55-64	1	42935.7	1628.62	1964.62	924.047	337.221
5	0	F	55-64	2	32503.4	1035.58	2046.52	961.783	322.933
5	0	F	55-64	3	79004.1	3800.81	2982.31	1236.51	311.459
5	0	F	55-64	4	78397.7	7451.75	2928.5	981.978	304.541
5	0	F	55-64	5	91171.8	7550.36	3223.21	1054.05	302.474
5	0	F	65-74	1	54308.1	2458.14	2372.74	1121	404.676
5	0	F	65-74	2	31365	1173.58	2809.02	1273.22	361.566
5	0	F	65-74	3	49259.7	2892.69	3259.52	1407.86	363.52
5	0	F	65-74	4	80638.6	7524.09	3557.37	1178.38	344.515
5	0	F	65-74	5	83996.1	5421.28	4075.31	1303.87	346.489
5	0	F	75-84	1	63168.7	2297.3	2843.39	1546.04	419.497
5	0	F	75-84	2	33502.9	1690.79	3136.51	1609.18	401.232
5	0	F	75-84	3	68603.5	1924.22	3517.92	1748.24	388.512
5	0	F	75-84	4	48403.8	1339.2	4412.12	1629.02	386.108
5	0	F	85+	1	40060.6	2599.23	3021.18	1705.64	450.047
5	0	F	85+	3	10368.4	1944.2	3359.25	1870.17	399.133
5	0	M	25-34	1	38464.4	1320.42	852.659	674.419	264.039
5	0	M	25-34	2	29671	1469.82	960.325	761.084	227.891
5	0	M	25-34	3	42464.6	925.953	1179.26	853.743	298.56
5	0	M	25-34	4	33285.7	3156.5	1138.16	682.716	242.27
5	0	M	35-44	1	45944.5	1869.22	1250.88	701.334	299.447
5	0	M	35-44	2	23755.8	1250.16	1279.04	729.028	306.707
5	0	M	35-44	3	42679.3	3075.32	1752.84	884.552	258.236
5	0	M	35-44	4	70134.3	7633.08	2015.08	782.202	241.465
5	0	M	35-44	5	80500.9	9009.07	2195.99	829.234	241.54
5	0	M	45-54	1	36162.6	1384.29	1612.6	736.467	273.22
5	0	M	45-54	2	54141.1	3188.36	2110.92	871.369	232.251
5	0	M	45-54	3	51163.9	4441.17	2409.19	979.364	214.588
5	0	M	45-54	4	75632.7	6863.8	2570.24	813.883	229.147
5	0	M	45-54	5	97759.1	8482.44	2742.85	855.417	237.69
5	0	M	55-64	1	48097.4	2189.73	1987.18	788.182	282.76
5	0	M	55-64	2	43241	4441.87	2317.9	882.734	277.486
5	0	M	55-64	3	55562.5	2819.48	2522.05	930.302	268.196
5	0	M	55-64	4	54012.9	4365.09	2988.1	840.485	260.825
5	0	M	55-64	5	103573	6371.02	3506.61	944.042	260.443
5	0	M	65-74	1	55458.1	1914.76	2532.04	998.542	329.215
5	0	M	65-74	2	33479.8	3102.17	2787.26	1066.55	301.521
5	0	M	65-74	3	73652.8	4645.45	2935.63	1121.87	276.519
5	0	M	65-74	4	44919	4162.94	3290.22	953.016	276.561
5	0	M	65-74	5	68810.5	4467.88	4062.03	1099.91	287.687
5	0	M	75-84	1	62845.6	2285.24	2977.79	1316.62	368.282
5	0	M	75-84	2	40312.4	1781.47	3352.02	1431.88	338.169
5	0	M	75-84	3	69299.2	5480.26	3651.3	1545.59	331.087
5	0	M	85+	1	53890.9	2031.52	3213.84	1517.36	377.097
5	1	F	45-54	1	39248.1	1336.68	3528.46	1226.72	460.663
5	1	F	45-54	2	45296.6	1789.19	3393.53	1280.46	355.631
5	1	F	55-64	1	58722.6	2009.35	3807.53	1223.74	467.141
5	1	F	65-74	1	64212.1	2373.67	4782.84	1531.6	510.272
5	1	F	65-74	2	49393.3	2390.54	5057.8	1636.18	458.588
5	1	F	75-84	1	42754.5	2635.9	5619.03	1996.39	583.023
5	1	F	85+	1	23717	1098.69	5829.8	2248.7	583.461
5	1	M	35-44	1	31282.7	832.325	2447.86	938.156	324.149
5	1	M	45-54	1	64742.1	8668.69	3270.33	1017.84	384.258
5	1	M	45-54	2	130840	5564.98	3880.57	1091.98	328.25
5	1	M	55-64	1	51139.6	2655.66	3747.07	1024.43	354.083
5	1	M	65-74	1	66317.6	2123.01	4831.46	1291.67	518.406
5	1	M	65-74	2	77900.4	3477.89	5751.67	1445.21	379.669
5	1	M	75-84	1	53127.4	2175.4	6217.3	1863.8	490.437
5	1	M	75-84	2	94849.8	2572.84	6600.38	1972.91	467.248
5	1	M	85+	1	76969	1997.9	6606.64	2037.72	551.876
